# Supplementary material for: Antitumoral effect of Ocoxin on acute myeloid leukemia
Source: Oncotarget. 2016 Jan 9;7(5):6231–42. doi: 10.18632/oncotarget.6862 (PMC4868752; doi:10.18632/oncotarget.6862)
Supplement: Supplementary file 2 [file oncotarget-07-6231-s002.xlsx]

## Sheet: Hoja1
Transcript Cluster ID	Fold Change (C vs OOS)	ANOVA p-value (C vs OOS)	Gene Symbol	Description
17102792	2.96	0.01743	GPR34	G protein-coupled receptor 34
16979046	2.76	0.018855	RP11-269F21.3	novel transcript
16972053	2.48	0.003161	RP11-234O6.2	novel transcript
17019877	2.43	0.005308	CRISP3	cysteine-rich secretory protein 3
16904667	2.36	0.00677	SCN9A	sodium channel, voltage-gated, type IX, alpha subunit
16950330	2.29	0.039074	AC026202.3	novel transcript, antisense to ARL8B
16913369	2.24	0.036066	TLDC2	TBC/LysM-associated domain containing 2; chromosome 20 orf 118
17015647	2.21	0.000515	ERVFRD-1	endogenous retrovirus group FRD, member 1
16889530	2.2	0.04424	CDK15	cyclin-dependent kinase 15
16912130	2.2	0.041017	CST7	cystatin F (leukocystatin)
16933760	2.2	0.023298	LIF	leukemia inhibitory factor (cholinergic differentiation factor)
16729838	2.07	0.045553	RNU6-1135P	RNA, U6 small nuclear 1135, pseudogene
16746013	2.07	0.020967	RP11-264E20.1	novel transcript
17078558	2.04	0.042982	PAG1	phosphoprotein membrane anchor with glycosphingolipid microdomains 1
16978036	2.02	0.02339	HPGDS	hematopoietic prostaglandin D synthase
16675398	1.98	0.027246	CFH	complement factor H
16698521	1.92	0.019186	SLC45A3	solute carrier family 45, member 3
16968529	1.92	0.021432	PTPN13	protein tyrosine phosphatase, non-receptor type 13 (APO-1/CD95-associated ppase)
16878438	1.87	0.010206	MIR4263	microRNA 4263
16695392	1.84	0.002964	SLAMF6	SLAM family member 6
16708666	1.84	0.03728	MIR146B	microRNA 146b
16787208	1.79	0.001094	GPR65	G protein-coupled receptor 65
16913867	1.78	0.025195	RNU6-1251P	RNA, U6 small nuclear 1251, pseudogene
16988565	1.77	0.03838	PRDM6	PR domain containing 6
16998823	1.75	0.032759	NREP	neuronal regeneration related protein
16781448	1.73	0.035927	OR4K5	olfactory receptor, family 4, subfamily K, member 5
16688469	1.7	0.029318	PTGER3	prostaglandin E receptor 3 (subtype EP3)
16726778	1.69	0.015045	SLC22A20	solute carrier family 22, member 20
17014493	1.68	0.031509	RP11-235G24.3	novel transcript
16709734	1.66	0.016697	CTA-109P11.4	novel transcript
16915879	1.66	0.009781	FLJ16779	uncharacterized LOC100192386
17074259	1.64	0.040306	ANGPT2	angiopoietin 2
16668375	1.62	0.011769
16688269	1.62	0.003634	SLC35D1	solute carrier family 35 (UDP-GlcA/UDP-GalNAc transporter), member D1
16905963	1.62	0.01808	CCDC141	coiled-coil domain containing 141
17113110	1.62	0.021523	RBM41	RNA binding motif protein 41
17124016	1.62	0.048239	ANKRD31	ankyrin repeat domain 31
16798216	1.61	0.048207	SNORD116-24	small nucleolar RNA, C/D box 116-24
17065045	1.61	0.001326
17100687	1.61	0.023981	MT-TQ	mitochondrially encoded tRNA glutamine
16798236	1.6	0.037191	SNORD116-29	small nucleolar RNA, C/D box 116-29
16905600	1.6	0.029855	TTN	titin
16668333	1.59	0.018968	GSTM4	glutathione S-transferase mu 4
16682764	1.58	0.006396	PLA2G2E	phospholipase A2, group IIE
16781350	1.58	0.011746
16931886	1.58	0.011746
16684851	1.57	0.038007
16836526	1.57	0.029665
16981490	1.57	0.024368	RP11-10K16.1	novel transcript, antisense to GALNT7
17100649	1.57	0.022631	MT-TI	mitochondrially encoded tRNA isoleucine
17123240	1.57	0.023218
17123882	1.57	0.045399
16676819	1.56	0.023525	CR1	complement component (3b/4b) receptor 1 (Knops blood group)
16845957	1.55	0.006533	LRRC37A4P	leucine rich repeat containing 37, member A4, pseudogene
16888252	1.55	0.026756	AC104820.2	uncharacterized LOC101927156; novel transcript
17016685	1.55	0.013045
16840961	1.54	0.003754	LOC100128288	uncharacterized LOC100128288
16990678	1.54	0.012831	STK32A	serine/threonine kinase 32A
17125098	1.54	0.019964
16738864	1.53	0.004983	PTGDR2; GPR44	prostaglandin D2 receptor 2; G protein-coupled receptor 44
16850400	1.53	0.012361
16709713	1.52	0.002456	SLC18A2	solute carrier family 18 (vesicular monoamine transporter), member 2
16841056	1.52	0.023843	MFSD6L	major facilitator superfamily domain containing 6-like
16697660	1.51	0.049585	MIR181B1	microRNA 181b-1
16782046	1.51	0.03969	TRAJ39; YME1L1	T cell receptor alpha joining 39; YME1-like 1 ATPase
16997199	1.51	0.014262	ENC1	ectodermal-neural cortex 1 (with BTB domain)
16723464	-1.51	0.011708
16679923	-1.52	0.000722	RP5-857K21.4; RP4-669L17.10	uncharacterized LOC101928706; uncharacterized LOC101929823; novel transcript
16703563	-1.53	0.021966	BAMBI	BMP and activin membrane-bound inhibitor
16984689	-1.53	0.009555	ITGA2	integrin, alpha 2 (CD49B, alpha 2 subunit of VLA-2 receptor)
17113446	-1.53	0.005105
16672914	-1.54	0.012115	HSPA6	heat shock 70kDa protein 6 (HSP70B); heat shock 70kDa protein 6 (HSP70B')
16697018	-1.56	0.001677	RGS16	regulator of G-protein signaling 16
16774319	-1.56	0.024921	DGKH	diacylglycerol kinase, eta
17122846	-1.56	0.034539	ANKRD20A11P	ankyrin repeat domain 20 family, member A11, pseudogene
16678867	-1.57	0.02414	KCNK1	potassium channel, subfamily K, member 1
16679916	-1.57	0.025995	AC139099.5	uncharacterized LOC100505909; ribosomal protein L23a pseudogene
16682689	-1.57	0.00286	LOC100506730	uncharacterized LOC100506730
16708249	-1.57	0.03525	SCD	stearoyl-CoA desaturase (delta-9-desaturase)
16711364	-1.57	0.049902	AKR1CL1	aldo-keto reductase family 1, member C-like 1
16765558	-1.57	0.031526	ITGA5	integrin, alpha 5 (fibronectin receptor, alpha polypeptide)
16889048	-1.57	0.037017	AC020571.3	uncharacterized LOC101927482; novel transcript, antisense to HECW2
16697427	-1.58	0.045258
16740630	-1.58	0.032867	FOSL1	FOS-like antigen 1
16978381	-1.58	0.009307	EMCN-IT2	EMCN intronic transcript 2 (non-protein coding); novel transcript
17078452	-1.58	0.008651	HEY1	hes-related family bHLH transcription factor with YRPW motif 1
16836021	-1.59	0.007529	ABCC3	ATP-binding cassette, sub-family C (CFTR/MRP), member 3
16967602	-1.59	0.024911	MOB1B	MOB kinase activator 1B
16660212	-1.6	0.033639	PQLC2	PQ loop repeat containing 2
16793504	-1.6	0.039784	CCDC175	coiled-coil domain containing 175
16964523	-1.6	0.028118
17000518	-1.6	0.017791	HSPA9	heat shock 70kDa protein 9 (mortalin)
17100729	-1.6	0.01831	ANKRD20A9P	ankyrin repeat domain 20 family, member A9, pseudogene
16968122	-1.61	0.038311	FRAS1	Fraser extracellular matrix complex subunit 1; Fraser syndrome 1
16855127	-1.62	0.002279	SMAD7	SMAD family member 7
16890707	-1.62	0.020301	RN7SKP43	RNA, 7SK small nuclear pseudogene 43
16980254	-1.62	0.036449
16815807	-1.63	0.044517	ATF7IP2	activating transcription factor 7 interacting protein 2
16900225	-1.63	0.020132	RNU6-1320P	RNA, U6 small nuclear 1320, pseudogene
17074007	-1.63	0.01709	OR4F21	olfactory receptor, family 4, subfamily F, member 21
17085217	-1.63	0.020132	RNU6-1269P	RNA, U6 small nuclear 1269, pseudogene
17085489	-1.63	0.020132	RNU6-599P	RNA, U6 small nuclear 599, pseudogene
17085543	-1.63	0.020132	RNU6-1193P	RNA, U6 small nuclear 1193, pseudogene
17094284	-1.63	0.020132	RNU6-1193P	RNA, U6 small nuclear 1193, pseudogene
16776703	-1.64	0.0257	ATP11A	ATPase, class VI, type 11A
17027921	-1.64	0.022427	LY6G6F; LY6G6D	lymphocyte antigen 6 complex, locus G6F
17035542	-1.64	0.022427	LY6G6F; LY6G6D	lymphocyte antigen 6 complex, locus G6F
17116428	-1.64	0.015317
17103951	-1.65	0.025014	TSPYL2	TSPY-like 2
16965834	-1.66	0.032502	LOC102723846	uncharacterized LOC102723846
17113335	-1.69	0.009571	SNORD96B	small nucleolar RNA, C/D box 96B
16965827	-1.7	0.027892	; RP11-734I18.1	uncharacterized LOC102723828; novel transcript
17122852	-1.7	0.034327	ANKRD20A9P; ANKRD20A11P	ankyrin repeat domain 20 family, member A9, pseudogene
16812940	-1.72	0.042651	RNU6-185P	RNA, U6 small nuclear 185, pseudogene
16786801	-1.73	0.041715	VASH1	vasohibin 1
16924183	-1.73	0.036285	ANKRD20A11P	ankyrin repeat domain 20 family, member A11, pseudogene
16968213	-1.73	0.023315	ANXA3	annexin A3
17020608	-1.73	0.00842	ERVH-3; RP11-301G19.1	endogenous retrovirus group H, member 3; novel transcript
16974968	-1.74	0.007855	SEL1L3	sel-1 suppressor of lin-12-like 3 (C. elegans)
17094358	-1.79	0.032716
16734862	-1.82	0.00798	HBG1	hemoglobin, gamma A
17051472	-1.85	0.033114	RNU1-72P	RNA, U1 small nuclear 72, pseudogene
17025438	-1.88	0.017693	AGPAT4-IT1	AGPAT4 intronic transcript 1 (non-protein coding)
17117519	-1.92	0.014641
16995890	-1.93	0.018659	HMGCS1	3-hydroxy-3-methylglutaryl-CoA synthase 1 (soluble)
16802232	-1.98	0.034133	SMAD6	SMAD family member 6
16819794	-1.99	0.005515	CDH5	cadherin 5, type 2 (vascular endothelium)
17025417	-1.99	0.03984	AGPAT4	1-acylglycerol-3-phosphate O-acyltransferase 4
16668415	-2.01	0.022899	RP4-735C1.6	putative novel transcript
17051390	-2.02	0.024815
16990199	-2.04	0.024522	VTRNA1-1	vault RNA 1-1
16765542	-2.05	0.046748	ZNF385A	zinc finger protein 385A
16701015	-2.07	0.007526	CHRM3-AS2	CHRM3 antisense RNA 2; novel transcript, antisense to CHRM3
16997383	-2.07	0.03252	F2RL2	coagulation factor II (thrombin) receptor-like 2
16842563	-2.15	0.022716
17051376	-2.15	0.040883	TSPAN33	tetraspanin 33
17121224	-2.17	0.032816	RP11-597K23.2	uncharacterized LOC101929690; novel protein
16774303	-2.27	0.03771	RGCC	regulator of cell cycle
16998850	-2.34	0.045061	EPB41L4A	erythrocyte membrane protein band 4.1 like 4A
16878994	-2.38	0.029823	RASGRP3	RAS guanyl releasing protein 3 (calcium and DAG-regulated)
16870815	-2.4	0.043546	RP11-678G14.3	novel transcript
17051441	-2.4	0.013135	STRIP2	striatin interacting protein 2
16700888	-2.49	0.021817	NID1	nidogen 1
16884736	-2.53	0.004702
16969911	-2.77	0.025372	ANK2	ankyrin 2, neuronal
16978384	-2.94	0.004181	EMCN-IT1	EMCN intronic transcript 1 (non-protein coding); novel transcript
17125174	-3.14	0.037725
16923200	-3.34	0.046666	SLC37A1	solute carrier family 37 (glucose-6-phosphate transporter), member 1
16908197	-3.39	0.04377	IGFBP5	insulin-like growth factor binding protein 5
17056825	-4.77	0.037433	TRGJP1; TARP	T cell receptor gamma joining P1; TCR gamma alternate reading frame protein
